# Supplementary material for: Is non-invasive neuromodulation a viable technique to improve neuroplasticity in individuals with acquired brain injury? A review
Source: Front Hum Neurosci. 2024 Sep 4;18:1341707. doi: 10.3389/fnhum.2024.1341707 (PMC11408216; doi:10.3389/fnhum.2024.1341707)
Supplement: Supplementary file 1 [file Table_1.XLSX]

## Sheet: All References
Table 1: Characteristics of Methodology and Non-Invasive Neuromodulation Characteristics
Author	Sample Size	Neuromodulation	Diagnosis	# of Sessions	Anodal Electrode			Cathodal Electrode				Duration	Outcome Measures	Outcomes
					Polarity Position [10-20 EEG System]	Area (cm2)	Intensity	Polarity Position [10-20 EEG System]	Area (cm2)	Intensity	Reference Electrode
Middleton, A., et al.,(2014)	n=5	Coupled tDCS	Chronic neurologic insult (stroke or traumatic brain injury > 6 months prior)	24 sessions	Ipsilesional Motor Cortex [C3,C4]	25.8 cm2	1.5 mA	Contralesional Motor Cortex [C3,C4]	25.8 cm2	1.5 mA	N/A	15 minutes	UE Fugle-Meyer, Purdue Pegboard, Box and Block, Stroke Impact Scale, Robotoic (Unimanual and bimanual motor control) Unianual Motor Control: Visually Guided Reaching Task , Bimanual motor control: Object Hit Task	Related to Gross UE-FM, 3 participants demonstrated a meaningful change immediately following the intervention and two maintained the improvements at six months. Fine manual dexterity did not improve
Kurtin, D.L., et al., (2021)	n=55 22 control 33 TBI	Coupled tDCS	A diagnosis of Moderate to Severe TBI Subjective or objective evidence of cognitive impairment after TBI atleast 6 months since time of injury	Single Session	Right Inferior Frontal Gyrus (rIFG) [F8]	Not Sepcified	1.8 mA	Right Inferior Frontal Gyrus (rIFG) [F8]	Not Sepcified	1.8 mA	Right Shoulder	18 minutes	The influence of white matter structure on the brain state and polarity dependent effects of stimulation	White matter structure further modulates the brain-state dependent effects of tDCS on brain network activity. Cathodal stimulation during task produced greater BOLD activity than activation due to cathodal stimulation in the absence of task. Cathodal stimulation during task produced greater BOLD activity than activation in the absence of task due to anodal stimulation. There was no difference bet…
Rushby, J.A., et al.(2021)	n=30	Coupled tDCS	Severe, ,chronic TBI	Single Session	Left Inferior Parietal Cortex [P3]	35 cm2	2.0 mA	Right Inferior Parietal Cortex [P4]	35 cm2	2.0 mA	N/A	20 minutes	Neuropsychological (Primary): N-back performance and task-related arousal both assessed during tDCS and sham Neurospychiatric (Secondary): Profile of Mood State (POMS) and fatigue measured before and after tDCS/sham	Those in the active condition were both slower and had more variable reaction time than those in the sham condition. There were no effects for tDCS on any of the 2-back task measures. Significant correlations were found between task activated arousal (decrease) and reaction time(decrease). There were no effects for tDCS on any behavioral measure measured through questionairres (all p>.05)
Ulam, F., et al.,(2015)	n=26 13 active 13 sham	Standalone tDCS	Acute to subacute stage of recovery from TBI	10 Consecutive Days	Left Dorsolateral Prefrontal Cortex (DLPFC) [F3]	16.72 cm2	1 mA	Right Supraorbital Site [Fp2]	16.72 cm2	1 mA	NA	20 minutes	Neuropsychological Tests that would allow measure of attention, working memory, inhibitory control, cognitive flexibility, immediate and delayed memory for both verbal and visuospatial material, and a measure of emotion recognition ; EEG power data	Theta was significantly reduced for active tDCS patients following the first tDCS session. Delta decreased and alpha increased, both significantly, for the active tDCS group after 10 consecutive tDCS sessions. No significant changes were seen for sham group.
McCambridge, A.B.,et al. (2018)	n=10	Coupled tDCS	Chronic Stroke > 6 months, upper limb impairment and spasticity	3 experimental sessions	Contralesional Primary Cortex [C3/C4]	20 cm2	1 mA	N/A	N/A	N/A	Contralateral Forehead (From Stimulation)	15 minutes	Imaging	Contralesional c-tDCS did not affect corticomotor excitability or motor function. Anodal tDCS over the contralesional M1 increased corticomotor excitability of both hemispheres. There was a trend towards improved paretic intralimb coordination
Ulrichsen, K.M., et al.,(2022)	n=54	Coupled tDCS	Chronic Stroke	6 sessions (2x/week for 3 weeks) plus 17 Cognitive Training Sessions (5 weekly over 3-4 weeks)	Left Dorsolateral Prefrontal Cortex (DLPFC) [ F3]	35 cm2	1 mA	Right Occipital/ Cerebellum [O2]	35 cm2	1 mA	N/A	20 minutes	Fatigue Severity Scale, Patient Health Questionnaire (PHQ-9), Montreal Cognitive Assessment (MoCA) , Subtests “Vocabulary” and “Matrix Reasoning” from Wechsler Abbreviated Scale of Intelligence. 2ND Edition, STROOP Color Word Interference Test (CWIT), The California Verbal Learning Test (CVLT-II), The Cognitive Failutes Questionnaire (CFQ)	(Immediate impact) Both models provided strong evidence for the null hypothesis of no tDCS treatment effect. (Far Effect) Strong evidence for decreasing symptoms of depression and fatigue over time.
Sacco, K., et al.,(2016)	n=32 16 active 16 control	Coupled tDCS	Severe Traumatic Brain Injury; The Glasgow Coma Scale in the acute phase had been equal to or less than 8.	5 Consecutive days (administered 2x/day) ; 4 assessment sessions over 9 weeks	Dual Channel for Equal Hemispheric Lesions ; Mono Channel for Unilateral Lesions: Right DLPFC [F4] Left DLPFC [F3]	35 cm2	2 mA	N/A	N/A	N/A	N/A	20 minutes	Divided Attention (DA) subtest of the Test for the Examination of Attention (TEA), Repeatable Battery for the Assessment of the Neuropsychological Status (RBANS),Beck’s Depression Inventory (BDI), Apathy Evaluation Scale (AES)	The experimental group was significantly better in reaction times and had fewer errors compared to baseline; these improvements were stable 1 month. Apathy scores showed significant improvement, while no relevant changes were detected in the Depression scores
Eilam-Stock, T., A ., et al.(2020)	n=1	Coupled tDCS	TBI	20 daily sessions (over 4 weeks)	Left Dorsolateral Prefrontal Cortex [F3]	25 cm2	2 mA	Right Dorsolateral Prerontal Cortex [F4]	25 cm2	2 mA	N/A	20 minutes	Wechsler Adult Intelligence Scale, 4th Edition (WAIS-IV) : Digit Span and Letter-Number Sequencing subtests, Paced Auditory Serial Addition Test (PASAT), Brief Test of Attention (BTA),Wechsler Memory Scale, Fourth Edition (WMS-IV): Symbol Span Cogstate Brief Battery (CBB): Two-Back, Cogstate Brief Battery (CBB): Detection and Identification, Trail Making Test—Part A (TMT-A), Trail Making Test—Par…	Significant Improvements (>1 SD) in sleep quality and fatigue, attention and working memory, processing speed, semantic fluency, self-report mood inventories, and decreased anxiety. Significantly reduced (>1 SD) in visual learning task.
Quinn, D.K., et al.(2022)	n=34 17 active 17 control	Coupled tDCS	Mild or moderate TBI (mmTBI)	10 sessions	Left Dorsolateral Prefrontal [F3]	5 cm2	2 mA	Right upper arm; below the deltoid muscle	5 cm2	2 mA	N/A	30 minutes	Neurobehavioral Symptom Inventory (NSI) , The Hamilton Depression Rating Scale (HAM-D),The Beck Depression Inventory- II, The Posttraumatic Stress Disorder Checklist-Civilian version, The Patient-Reported Outcomes Measurement Information System-29 , the Glasgow Outcome Scale-Extended (the Frontal Systems Behavior Scale, the Wechsler Adult Intelligence Scale-Fourth Edition (WAIS-IV),Digit Span and…	Both active and control groups demonstrated improvements in executive function and posttraumatic symptoms from baseline to 1 month. Active anodal tDCS was associated with greater improvements in working memory reaction time compared to control (p = 0.007). Reaction time improvement correlated significantly with the degree of connectivity change between the right DLPFC and the left anterior insula…
Lima, P.S., et al. (2023)	n=1	Coupled tDCS	Sub-acute hemorrhagic post-stroke	15 sessions	Primary Motor Cortex [M1]	Not Sepcified	2 mA	Cerebellum	Not Sepcified	2mA	N/A	20 minutes	Fugl-Meyer, Mini Balance Evaluation System Test (MiniBEST Test), 10-m Walk Test	Statistically insignificant, gradual increase in motor function, coordination, and speed of the affected limb
S. Lefebvre., et al (2013)	n=18	Coupled tDCS	Chronic Stroke	Single Session	Ipsilesional Motor Cortex [C3,C4]	35 cm2	1 mA	Contralesional Motor Cortex [C3,C4]	35 cm2	1 mA	N/A	30 minutes	t-test analysis- Learning Index( LI) and Performance Index (PI)	Compared to sham stimulation, LI was improved after dual-tDCS, Motor learning was improved with dual-tDCS, and PI was significantly greater post real dual-tDCS.
					High Frequency (HF) rTMS			Low Frequency (LF) rTMS
					Polarity Position [10-20 EEG System]	Number of Pulses. Simulation frequency	Intensity Motor Threshhold (MT)	Polarity Position [10-20 EEG System]	Number of Pulses. Simulation frequency	Intensity Motor Threshhold (MT)
Neville, I.S., et al,(2019)	n=30 17 active 13 sham	Standalone rTMS	Chronic Diffuse Axonal Injury (DAI)	10 sessions	Left Dorsolateral Prefrontal Cortex	2000 p @ 10 Hz	110% MT	N/A	N/A	N/A	N/A		Pre- and post- stimulation protocol:Executive Functions: Trail Making Test B, COWAT, Stroop Test, Five-Point Test, Digit Span Test (Backwards) Attention: Trail Making Test A, Digit. Span Test (Forward), Symbol Digit Test Memory: Hopkins Verbal Learning Test, Brief Visuospatial Memory Test Motor Function: Grooved Pegboard Test	Between-group comparisons at all 3 time points for cognition were also nonsignificant. There was a significant effect over time for executive function (p < 0.001).
Hara, T., et al.(2017)]	n=2	Coupled rTMS	Cognitive dysfunction following acquired brain injury	2 weeks of cognitive rehabilitation with with 12 consecutive days of rTMS (skipping Sundays)	Anterior Cingulate Cortex (ACC)	2400 p @ 10 hZ	90% MT	Left Dorsolateral Prefrontal Cortex & Left Posterior Parietal Cortex	2400 p @1 hz 20 minutes L DLPFC 20 minutes ACC	90% MT	N/A		Case Study 1: Wechsler Memory Scale-Revised (WMSR), Rivermead Behavioural Memory Test (RBMT), Mini- Mental State Examination (MMSE) , Trail Making Test A & B (TMT), ADL Performance Case Study 2: General Memory andDelayed Recall of the Wechsler Memory Scale-Revised, Trail Making Test part B, Rivermead Behavioural Memory Test, Paced Auditory Serial Addition Task, Behavioural Inattention Test, Behav…	Case Study 1: Wechsler Memory Scale-Revised and Rivermead Behavioural Memory Test did not change pre- intervention to postintervention, but his scores on the Mini- Mental State Examination improved. With respect to the Trail Making Test, his performance improved in both parts A and B. With respect to his ADLs, the patient no longer made errors with dates after intervention. In addition, he could …
Hara, T., et al.(2016)]	n=25 15 Right-sided 10 Left-sided	Coupled rTMS	Post-Stroke Hemiparesis	22 sessions over 15 successive days: 11 sessions of LF- rTMS therapy (1 per day) 2 sessions of iOT were performed each day	Contralesional Primary Cortex	2400 p at 1 Hz 40 minutes	90% of MT	N/A	N/A	N/A	N/A	40 Minutes	Trail Making Test A & B – (A) Reflects attention, visual search, and working memory; (B) executive processes such as cognitive set-shifting, Fugyl Meyer – Upper limb Items, Wolf Motor Function Test (WMFT), Action Research Arm Test (ARAT)	In patients with right-sided hemiparesis (right LF-rTMS), significant increases were observed in FMA categories and TMT-B scores. In patients with left-sided hemiparesis (left LF-rTMS), significant increases were observed in FMA categories A and C scores and in ARAT completion time, but no improvement in TMT-B..
Rodrigues, P.A., et al.,(2020)]	n=27 16 active 11 sham	Standalone rTMS	Moderate to severe TBI with predominantly diffuse lesions	10 sessions	Left Dorsolateral Prefrontal Cortex	2000 p at 10Hz	110% MT	N/A	N/A	N/A	N/A		State-Trait Anxiety Inventory (STAI), The Beck Depression Scale, STROOP Test , Five Point Test, Backward Digit Span	Groups did not have significant changes in the STAI over the time nor interaction between real and sham group was observed. No significant deferences between baseline, 2nd assessment and 3rd assessment Significant effect of time on depressive scores on the BDI-II between baseline and the 3rd assessment was observed. There was no interaction between time and group REML analysis showed an increase …
Siddiqi, S.H., et al.(2019)	n=15	Standalone rTMS	Major Depressive Episode secondary to TBI	20 daily sessions of bilateral rTMS	Left Dorsolateral Prefrontal Cortex	4000 p at 10Hz	120% MT	Right Dorsolateral Prerontal Cortex	1000p at 1Hz	120% of MT	N/A		Montgomery-Asberg Depression Rating Scale (MADRS), Personality Testing with the Temperment and Character Inventory (TCI) , Self-report mood scales in the National Institutes of Health (NIH) Toolbox Emotion Battery ,Cognitive testing with, NIH Toolbox Cognitive Battery (CB), Headache Impact Test (HIT-6)	Antidepressant response was negatively correlated with baseline FC between the right-sided stimulation site and sgACC. The left-sided stimulation site showed a trend in the same direction, but did not reach statistical significance
Rao, V., et al.,(2019)	n=30 15 Active 15 Sham	Standalone rTMS	TBI depression and co-occurring neuropsychiatric symptoms, including suicidal thoughts, anxiety, posttraumatic stress disorder, sleep disturbance, behavioral problems, and cognitive dysfunction.	20 daily sessions (Monday through Friday)	N/A	N/A	N/A	Dorsalateral Prefrontal [F4]	1200p at 1Hz	110% MT	N/A		The Hamilton Depression Rating Scale (HAM-D), Clinical Global Impression (CGi) improvement Scale – assess severity of illness, Beck Scale for Suicide Ideation (BSSI), 7-item Generalized Anxiety Disorder (GAD) Scale, Davidson Trauma Scale (DTD) – used to assess the severity of posttraumatic stress symptoms, Pittsburgh Sleep Quality Index (PSQI)- presence and severity of subjective sleep problems, …	Small and highly variable effects of LF rTMS over right DLPFC in TBI depression were observed. The effect of LFR rTMS for treatment of comorbid neuropsychiatric symptoms varied from small to moderate.
Leung, A., et al.(2016)	n=24	Standalone rTMS	History of MTBI; and established diagnosis of posttraumatic headache	5 consecutive days (Monday through Friday)	Left Motor Cortex	2000p at 10Hz	80% MT	N/A	N/A	N/A	N/A		Daily headache diary ,Conner’s Continuous Performance Test (CPT) , Hamilton Rating Scale for, Depression (HRSD), Mississippi Scale for PTSD, Brief Pain Inventory (BPI)	Analysis of active group demonstrated a significantly higher percentage of reduction in persistent headache intensity (50%) than the sham group at the posttreatment one-week assessment and the trend continued to the four-week assessment. The overall composite score of functionally debilitating headache exacerbation is significantly reduced in activel group at the posttreatment four-week assessmen…
Franke, et al (2022)	n=28 14 Active 14 Sham	Standalone rTMS	History of mild to moderate TBI; cognitive difficulties	5 Consecutive Days 1 Wk Washout Period 5 Consecutive Days Follow-up assessesment 2 weeks later	Right Dorsolateral Prefrontal Cortex	1200p at 10Hz	80% MT	N/A	N/A	N/A	N/A	20 minutes	Ruff 2 and 7 Selective attention test, the DKEFS Verbal Fluency Test, the California Verbal Learning Test II, PTSD Scale 5 (CAPS-5), Neurobehavioral symptom inventory (NSI), Pittsburgh Sleep quality index (PSQI), Patient health questionnaire (PHQ- 9), McGill Pain questionnaire short form, Traumatic brain injury quality of life (TBI-QOL) Cognitive Concerns, Executive Function, Positivity, and Anxi…	No significant group differences in neurocognitive performance for any of the measures tested. The Ruff 2 and 7 test exhibited an effect of time and was accurate for both the automatic and controlled conditions. Four self-report measures exhibited significant improvement with active vs sham stimulation. Significant interaction between treatment and site was observed; only at prefrontal sites FP1,…
Zhou L., et al (2021)	n=166 83 Observation 83 Control	Coupled rTMS	History of craniocerebral injury; cognitive impairment	5 Days per week for 3 months	N/A	N/A	N/A	Prefrontal area	750p at 1Hz	80% at MT	N/A	15 minutes	The Glasglow Coma Scale (GCS), Mini-mental State Examination (MMSE), Congitive Impairment Grading Scale (mild, moderate and severe), Barthel Index	A decrease in white matter ratio was observed and results were better in the observation group than control group. The GCS showed a lower score after treatment and a decrease was observed in the observation group. MMSE scores showed a better result in the observation group after treatment in comparison with before treatment. A significant improvement in the Barthel Score was observed after the co…
Moussavi Z., et al (2019)	n=22 11 Active 11 Sham	Stanalone rTMS	History of mTBI; Post concisson symptoms	13 sessions over 3 week (10 sessions in 2 weeks; 3 sessions in 3rd week (M/W/F)	Left Dorsolateral Prefrontal Cortex	750p at 20Hz	100% MT	N/A	N/A	N/A	N/A		Rivermead Post Concussion Symptoms Questionnaire (RPQ), Electrovestibulography (EVestG), Montgomery-Asberg Depression Rating Scale (MADRS)	Significant results were observed in RPQ3 and RPQ13 in the active group for SPCS (short-term post- concussive symptoms) in comparison with LPCS (long term post- concussive symptoms) and results were sustained at 1 & 2 month follow-up. EVestG showed immediate higher improvement in both groups but a sustained result was only observed for the active group of SPCS during the follow-up. MADRS showed a…
Luk K.Y., et al (2022)	n=24 12 Active 12 Sham	Combined rTMS	History of subactute stroke; mild to moderate arm paresis	10 sessions in 2 weeks	N/A	N/A	N/A	Contralesional M1	1200p at 1Hz	90% of MT	N/A		International Classification of Function, Disability an Health (ICF), Fugl-Meyer Motor Assesment(FMA), Action Research Arm Test (ARAT), Nine-Hole Peg Test (NHPT), Box and Block Test (BBT), Reaction Time Test (RTT), Stroke Impact Scale (SIS)	Overall improvement was observed in experimental groups than in sham for ARAT and BBT and a maintained result was observed in the follow-up of 2 weeks. Both FMA and NHPT showed improvement in performance but there as no significant difference observed in between experimental and sham group
